# Supplementary material for: SOFB is a comprehensive ensemble deep learning approach for elucidating and characterizing protein-nucleic-acid-binding residues
Source: Commun Biol. 2024 Jun 3;7:679. doi: 10.1038/s42003-024-06332-0 (PMC11148103; doi:10.1038/s42003-024-06332-0)
Supplement: Supplementary file 3 — Supplementary Data [file 42003_2024_6332_MOESM3_ESM.xlsx]

## Sheet: fig2
data for fig2(a)							data for fig2(b)							data for fig2(e)								data for fig2(e)
Word_embedding	Rec	Pre	F1	MCC			Word_embedding	Rec	Pre	F1	MCC			Combination	Rec	Pre	F1	MCC	AUC			Combination	Rec	Pre	F1	MCC	AUC
ProtVec	0.562	0.251	0.347	0.317			ProtVec	0.39	0.17	0.237	0.193			PSSM	0.388	0.202	0.266	0.216	0.76			PSSM	0.329	0.145	0.201	0.15	0.704
ProtVec	0.559	0.246	0.342	0.312			ProtVec	0.388	0.17	0.237	0.192			HMM	0.547	0.235	0.329	0.297	0.824			HMM	0.365	0.155	0.218	0.171	0.736
ProtVec	0.558	0.248	0.344	0.313			ProtVec	0.387	0.17	0.237	0.192			PSSM+HMM	0.547	0.247	0.341	0.309	0.838			PSSM+HMM	0.375	0.166	0.23	0.184	0.748
ProtVec	0.563	0.247	0.343	0.314			ProtVec	0.382	0.168	0.233	0.188			PSSM+HMM+Bio	0.551	0.249	0.343	0.312	0.838			PSSM+HMM+Bio	0.376	0.167	0.232	0.186	0.751
ProtVec	0.56	0.246	0.342	0.312			ProtVec	0.394	0.172	0.24	0.196			HMM+Bio+Embeddings	0.723	0.403	0.518	0.502	0.934			HMM+Bio+Dynamic Embeddings	0.555	0.264	0.358	0.332	0.862
ProtVec	0.562	0.247	0.343	0.313			ProtVec	0.389	0.17	0.237	0.193			SOFB	0.73	0.404	0.52	0.505	0.934			SOFB	0.585	0.258	0.358	0.337	0.865
ProtVec	0.556	0.247	0.342	0.312			ProtVec	0.398	0.171	0.239	0.195
ProtVec	0.554	0.25	0.344	0.314			ProtVec	0.394	0.168	0.235	0.191
ProtVec	0.562	0.247	0.343	0.313			ProtVec	0.389	0.169	0.236	0.192
ProtVec	0.55	0.252	0.346	0.314			ProtVec	0.395	0.168	0.236	0.192
ESM	0.613	0.339	0.437	0.41			ESM	0.449	0.211	0.287	0.25
ESM	0.623	0.334	0.435	0.41			ESM	0.442	0.209	0.284	0.246
ESM	0.621	0.332	0.432	0.407			ESM	0.447	0.21	0.285	0.248
ESM	0.63	0.331	0.434	0.41			ESM	0.448	0.208	0.284	0.247
ESM	0.621	0.335	0.435	0.41			ESM	0.46	0.204	0.283	0.247
ESM	0.631	0.332	0.435	0.411			ESM	0.461	0.211	0.29	0.254
ESM	0.626	0.336	0.437	0.412			ESM	0.444	0.211	0.286	0.248
ESM	0.624	0.335	0.436	0.411			ESM	0.456	0.206	0.284	0.248
ESM	0.615	0.336	0.434	0.408			ESM	0.446	0.208	0.284	0.246
ESM	0.617	0.329	0.43	0.404			ESM	0.446	0.208	0.283	0.246
Finetune_ESM	0.626	0.329	0.431	0.407			Finetune_ESM	0.441	0.208	0.283	0.245
Finetune_ESM	0.622	0.336	0.436	0.411			Finetune_ESM	0.443	0.205	0.281	0.243
Finetune_ESM	0.627	0.338	0.439	0.414			Finetune_ESM	0.448	0.21	0.286	0.248
Finetune_ESM	0.627	0.333	0.435	0.411			Finetune_ESM	0.444	0.208	0.283	0.245
Finetune_ESM	0.626	0.336	0.437	0.412			Finetune_ESM	0.441	0.207	0.282	0.244
Finetune_ESM	0.62	0.337	0.437	0.411			Finetune_ESM	0.447	0.212	0.288	0.25
Finetune_ESM	0.627	0.338	0.439	0.415			Finetune_ESM	0.453	0.209	0.286	0.249
Finetune_ESM	0.624	0.337	0.438	0.413			Finetune_ESM	0.445	0.208	0.284	0.246
Finetune_ESM	0.637	0.334	0.438	0.415			Finetune_ESM	0.446	0.21	0.285	0.248
Finetune_ESM	0.613	0.334	0.433	0.406			Finetune_ESM	0.444	0.212	0.287	0.249
ESM2	0.65	0.337	0.444	0.422			ESM2	0.482	0.217	0.3	0.266
ESM2	0.658	0.338	0.447	0.426			ESM2	0.484	0.219	0.302	0.269
ESM2	0.65	0.341	0.447	0.425			ESM2	0.476	0.217	0.299	0.264
ESM2	0.658	0.344	0.452	0.431			ESM2	0.484	0.217	0.3	0.267
ESM2	0.657	0.34	0.448	0.427			ESM2	0.478	0.218	0.299	0.265
ESM2	0.662	0.337	0.447	0.427			ESM2	0.486	0.218	0.301	0.268
ESM2	0.656	0.344	0.451	0.43			ESM2	0.489	0.217	0.301	0.268
ESM2	0.665	0.337	0.447	0.428			ESM2	0.479	0.214	0.296	0.262
ESM2	0.653	0.338	0.446	0.424			ESM2	0.481	0.219	0.301	0.267
ESM2	0.658	0.341	0.449	0.428			ESM2	0.482	0.218	0.3	0.267
Finetune_ESM2	0.608	0.289	0.392	0.367			Finetune_ESM2	0.418	0.195	0.266	0.225
Finetune_ESM2	0.607	0.29	0.392	0.367			Finetune_ESM2	0.421	0.193	0.265	0.225
Finetune_ESM2	0.606	0.29	0.393	0.367			Finetune_ESM2	0.414	0.195	0.265	0.224
Finetune_ESM2	0.612	0.291	0.394	0.37			Finetune_ESM2	0.418	0.194	0.265	0.224
Finetune_ESM2	0.614	0.286	0.39	0.366			Finetune_ESM2	0.417	0.199	0.27	0.229
Finetune_ESM2	0.603	0.287	0.389	0.364			Finetune_ESM2	0.411	0.196	0.266	0.224
Finetune_ESM2	0.607	0.29	0.392	0.367			Finetune_ESM2	0.413	0.193	0.263	0.222
Finetune_ESM2	0.593	0.29	0.389	0.362			Finetune_ESM2	0.419	0.201	0.272	0.231
Finetune_ESM2	0.612	0.29	0.394	0.369			Finetune_ESM2	0.418	0.198	0.268	0.228
Finetune_ESM2	0.602	0.287	0.389	0.363			Finetune_ESM2	0.41	0.197	0.266	0.225
ProGen	0.56	0.248	0.343	0.313			ProGen	0.366	0.18	0.241	0.195
ProGen	0.562	0.247	0.343	0.313			ProGen	0.358	0.179	0.239	0.192
ProGen	0.562	0.25	0.346	0.316			ProGen	0.366	0.178	0.239	0.193
ProGen	0.555	0.249	0.344	0.313			ProGen	0.362	0.181	0.242	0.195
ProGen	0.565	0.248	0.344	0.315			ProGen	0.353	0.183	0.241	0.194
ProGen	0.568	0.245	0.343	0.314			ProGen	0.362	0.179	0.24	0.193
ProGen	0.566	0.247	0.344	0.314			ProGen	0.374	0.18	0.243	0.198
ProGen	0.56	0.246	0.342	0.312			ProGen	0.358	0.178	0.238	0.191
ProGen	0.558	0.248	0.344	0.313			ProGen	0.367	0.176	0.238	0.192
ProGen	0.566	0.245	0.342	0.313			ProGen	0.359	0.178	0.238	0.191
SOFB	0.728	0.403	0.519	0.504			SOFB	0.585	0.258	0.358	0.337
SOFB	0.717	0.399	0.513	0.496			SOFB	0.558	0.268	0.362	0.336
SOFB	0.719	0.402	0.516	0.5			SOFB	0.561	0.265	0.36	0.335
SOFB	0.719	0.4	0.514	0.498			SOFB	0.548	0.268	0.36	0.334
SOFB	0.724	0.398	0.514	0.499			SOFB	0.567	0.261	0.357	0.333
SOFB	0.718	0.406	0.519	0.503			SOFB	0.563	0.267	0.362	0.338
SOFB	0.704	0.407	0.516	0.498			SOFB	0.557	0.266	0.36	0.334
SOFB	0.723	0.4	0.515	0.5			SOFB	0.563	0.264	0.359	0.335
SOFB	0.723	0.395	0.511	0.495			SOFB	0.565	0.262	0.358	0.334
SOFB	0.73	0.404	0.52	0.505			SOFB	0.559	0.263	0.357	0.332

## Sheet: fig3
data for fig3(a)-DNA							data for fig3(a)-RNA							data for fig3(d)-DNA									data for fig3(d)-RNA
ML_Methods	Rec	Pre	F1	MCC			ML_Methods	Rec	Pre	F1	MCC			DataSets	DL_Methods	Rec	Pre	F1	MCC	AUC			DataSets	DL_Methods	Rec	Pre	F1	MCC	AUC
XGBoost	0.385	0.555	0.455	0.435			XGBoost	0.177	0.419	0.249	0.247			DNA	RNN	0.66	0.31	0.422	0.403	0.903			RNA	RNN	0.532	0.223	0.314	0.287	0.835
KNN	0.422	0.523	0.467	0.44			KNN	0.175	0.38	0.24	0.23			DNA	TextCNN	0.398	0.555	0.463	0.442	0.898			RNA	TextCNN	0.318	0.349	0.333	0.296	0.842
GaussianNB	0.734	0.225	0.345	0.344			GaussianNB	0.427	0.137	0.208	0.165			DNA	ResNet	0.532	0.459	0.493	0.46	0.894			RNA	ResNet	0.315	0.321	0.318	0.279	0.803
RandomForest	0.258	0.6	0.361	0.37			RandomForest	0.013	0.474	0.026	0.072			DNA	DeepForest	0.334	0.616	0.433	0.429	0.897			RNA	DeepForest	0.054	0.414	0.096	0.134	0.786
DecisionTree	0.374	0.248	0.298	0.25			DecisionTree	0.2	0.113	0.144	0.084			DNA	MLP	0.508	0.517	0.512	0.482	0.915			RNA	MLP	0.358	0.348	0.353	0.315	0.846
SVM	0.412	0.617	0.494	0.479			SVM	0.229	0.46	0.306	0.298			DNA	SOFB	0.73	0.404	0.52	0.505	0.934			RNA	SOFB	0.585	0.258	0.358	0.337	0.865
SOFB	0.73	0.404	0.52	0.505			SOFB	0.585	0.258	0.358	0.337

## Sheet: fig4
data for fig4-DNA													data for fgi4-RNA
methods	COACH-D	SVMnuc	NucBind	DNABind	TargetDNA	DNAPred	NCBRPred	GraphBind	iDRNA-ITF	SOFB			methods	COACH-D	SVMnuc	NucBind	aaRNA	NucleicNet	RNABindRPlus	NCBRPred	GraphBind	iDRNA-ITF	SOFB
Rec	0.324	0.316	0.323	0.601	0.417	0.396	0.312	0.567	0.5	0.73			Rec	0.221	0.231	0.231	0.484	0.371	0.273	0.135	0.439	0.349	0.585
Pre	0.36	0.371	0.373	0.346	0.28	0.353	0.392	0.2	0.389	0.404			Pre	0.252	0.24	0.235	0.166	0.201	0.227	0.3	0.111	0.235	0.258
F1	0.341	0.341	0.346	0.44	0.335	0.373	0.348	0.295	0.438	0.52			F1	0.235	0.235	0.233	0.247	0.261	0.248	0.187	0.177	0.281	0.358
MCC	0.302	0.304	0.309	0.411	0.291	0.332	0.313	0.292	0.401	0.505			MCC	0.195	0.192	0.189	0.214	0.216	0.202	0.172	0.164	0.236	0.337
AUC	0.761	0.812	0.797	0.858	0.825	0.845	0.823	0.855	0.883	0.934			AUC	0.663	0.729	0.715	0.771	0.788	0.717	0.667	0.738	0.76	0.865

## Sheet: Supplementary Figure 5
data for Supplementary Figure 5-DNA					data for Supplementary Figure 5-RNA
pfam	name	mcc			pfam	name	mcc
PF00440	Bacterial regulatory proteins, tetR family	0.769856			PF00013	KH domain	0.7442
PF14743	DNA ligase OB-like domain	0.7571			PF00806	Pumilio-family RNA binding repeat	0.6932
PF13411	MerR HTH family regulatory protein	0.7013			PF15663	Zinc-finger containing family	0.38845
PF01047	MarR family	0.6759			PF00400	WD domain, G-beta repeat	0.37845
PF00115	Cytochrome C and Quinol oxidase polypeptide I	0.65825			PF11438	36-mer N-terminal peptide of the N protein (N36)	0.36805
PF00589	Phage integrase family	0.6135			PF03730	Ku70/Ku80 C-terminal arm	0.3663
PF00249	Myb-like DNA-binding domain	0.51045			PF00271	Helicase conserved C-terminal domain	0.342533
PF00665	Integrase core domain	0.49415			PF09736	Pre-mRNA-splicing factor of RES complex	0.32376
PF09827	CRISPR associated protein Cas2	0.47735			PF20829	Anti-CRISPR protein Acr30-35/AcrF1	0.271233
PF02452	PemK-like, MazF-like toxin of type II toxin-antitoxin system	0.4478			PF09618	CRISPR-associated protein (Cas_Csy4)	0.26795

## Sheet: Supplementary Figure 6
data for Supplementary Figure 6-DNA								data for Supplementary Figure 6-RNA
DNA	Rec	Pre	F1	MCC	AUC			RNA	Rec	Pre	F1	MCC	AUC
SOFB	0.73	0.404	0.52	0.505	0.934			SOFB	0.585	0.258	0.358	0.337	0.865
setting(a)	0.674	0.331	0.444	0.426	0.905			setting(a)	0.496	0.227	0.311	0.279	0.822
setting(b)	0.71	0.382	0.497	0.481	0.928			setting(b)	0.535	0.252	0.342	0.315	0.851
setting(c)	0.729	0.389	0.507	0.493	0.932			setting(c)	0.559	0.259	0.354	0.329	0.859
setting(d)	0.742	0.38	0.502	0.491	0.93			setting(d)	0.563	0.262	0.357	0.333	0.862
setting(e)	0.728	0.394	0.512	0.497	0.931			setting(e)	0.553	0.258	0.352	0.326	0.86
setting(f)	0.657	0.357	0.463	0.441	0.905			setting(f)	0.498	0.241	0.325	0.293	0.828
setting(g)	0.746	0.371	0.495	0.485	0.928			setting(g)	0.61	0.235	0.339	0.323	0.862
